# Supplementary material for: Demonstration of a Validated Direct Current Wearable Device for Monitoring Sweat Rate in Sports
Source: Sensors (Basel). 2024 Nov 13;24(22):7243. doi: 10.3390/s24227243 (PMC11598451; doi:10.3390/s24227243)
Supplement: Supplementary file 1 [file sensors-24-07243-s001.zip]

Archive with 1 entries (1 files):
- sensors-3254029-supplementary.pdf
